# Supplementary material for: Stem-loop structure preference for site-specific RNA editing by APOBEC3A and APOBEC3G
Source: PeerJ. 2017 Dec 6;5:e4136. doi: 10.7717/peerj.4136 (PMC5723131; doi:10.7717/peerj.4136)
Supplement: Data S1 [file peerj-05-4136-s004.zip]

Archive with 89 entries (89 files):
- PeerJ RAW DATA 2017/APP/APPWTA3A33_T7-PROM.ab1
- PeerJ RAW DATA 2017/APP/APPM1A3A34_T7-PROM.ab1
- PeerJ RAW DATA 2017/APP/APPWTA3A31_T7-PROM.ab1
- PeerJ RAW DATA 2017/APP/APPWTA3A32_T7-PROM.ab1
- PeerJ RAW DATA 2017/APP/APPWTNOA3A28_T7-PROM.ab1
- PeerJ RAW DATA 2017/APP/APPM1A3A36_T7-PROM.ab1
- PeerJ RAW DATA 2017/APP/APPM1A3A35_T7-PROM.ab1
- PeerJ RAW DATA 2017/SDHB M10/WTSDHBA3A9_SDHBT7F.ab1
- PeerJ RAW DATA 2017/SDHB M10/WTSDHBNOA3A2_SDHBT7F.ab1
- PeerJ RAW DATA 2017/SDHB M10/SDHBM4a12_SDHBM4aR2.ab1
- PeerJ RAW DATA 2017/C1QA/(Donor 3 N) C1QA13857_C1QAREV.ab1
- PeerJ RAW DATA 2017/SDHB M10/SDHBM4a11_SDHBM4aR2.ab1
- PeerJ RAW DATA 2017/C1QA/(Donor 3 HI) C1QA138511_C1QAREV.ab1
- PeerJ RAW DATA 2017/SDHB M10/WTSDHBA3A7_SDHBT7F.ab1
- PeerJ RAW DATA 2017/C1QA/(Donor 2 N) C1QA13841_C1QAREV.ab1
- PeerJ RAW DATA 2017/C1QA/(Donor 2 HI) C1QA13845_C1QAREV.ab1
- PeerJ RAW DATA 2017/SDHB M10/SDHBM4a10_SDHBM4aR2.ab1
- PeerJ RAW DATA 2017/SDHB M10/WTSDHBA3A8_SDHBT7F.ab1
- PeerJ RAW DATA 2017/C1QA/(Donor 1 N)C1QA13691_C1QAREV.ab1
- PeerJ RAW DATA 2017/C1QA/(Donor 1 HI) C1QA136910_C1QAREV.ab1
- PeerJ RAW DATA 2017/SDHB M8/WTSDHBA3A2_T7-PROM.ab1
- PeerJ RAW DATA 2017/SDHB M8/M3SDHBNOA3A5_T7-PROM.ab1
- PeerJ RAW DATA 2017/SDHB M8/WTSDHBA3A4_T7-PROM.ab1
- PeerJ RAW DATA 2017/SDHB M8/WTSDHBNOA3A1_T7-PROM.ab1
- PeerJ RAW DATA 2017/SDHB M8/M3SDHBA3A6_T7-PROM.ab1
- PeerJ RAW DATA 2017/SDHB M8/WTSDHBA3A3_T7-PROM.ab1
- PeerJ RAW DATA 2017/SDHB M8/M3SDHBA3A8_T7-PROM.ab1
- PeerJ RAW DATA 2017/SDHB M8/M3SDHBA3A7_T7-PROM.ab1
- PeerJ RAW DATA 2017/TMEM109/TMEMWTNOA3A19_T7-PROM.ab1
- PeerJ RAW DATA 2017/PRPSAP2/~$Sample Codes for PRPSAP2 RNA mutants.xlsx
- PeerJ RAW DATA 2017/PRPSAP2/PRP9_PRPSAP2V4R.ab1
- PeerJ RAW DATA 2017/TMEM109/TMEMWTA3A24_T7-PROM.ab1
- PeerJ RAW DATA 2017/TMEM109/TMEMWTA3A23_T7-PROM.ab1
- PeerJ RAW DATA 2017/PRPSAP2/PRP7N_PRPSAP2V4R.ab1
- PeerJ RAW DATA 2017/TMEM109/TMEMM3A3A26_T7-PROM.ab1
- PeerJ RAW DATA 2017/PRPSAP2/PRP7_PRPSAP2V4R.ab1
- PeerJ RAW DATA 2017/TMEM109/TMEMM3A3A25_T7-PROM.ab1
- PeerJ RAW DATA 2017/PRPSAP2/Sample Codes for PRPSAP2 RNA mutants.xlsx
- PeerJ RAW DATA 2017/TMEM109/TMEMWTA3A22_T7-PROM.ab1
- PeerJ RAW DATA 2017/PRPSAP2/PRP4_PRPSAP2V4R.ab1
- PeerJ RAW DATA 2017/PRPSAP2/PRP3_PRPSAP2V4R.ab1
- PeerJ RAW DATA 2017/TMEM109/TMEMM3A3A27_T7-PROM.ab1
- PeerJ RAW DATA 2017/PRPSAP2/PRP4N_PRPSAP2V4R.ab1
- PeerJ RAW DATA 2017/PRPSAP2/PRP8_PRPSAP2V4R.ab1
- PeerJ RAW DATA 2017/PRPSAP2/PRP6_PRPSAP2V4R.ab1
- PeerJ RAW DATA 2017/PRPSAP2/PRP1N_PRPSAP2V4R.ab1
- PeerJ RAW DATA 2017/PRPSAP2/PRP5_PRPSAP2V4R.ab1
- PeerJ RAW DATA 2017/PRPSAP2/PRP18_PRPSAP2V4R.ab1
- PeerJ RAW DATA 2017/PRPSAP2/PRP16_PRPSAP2V4R.ab1
- PeerJ RAW DATA 2017/SDHB M9 (M4 files) and M2 (M5 files)/SDHBWTA3A5_T7-PROM.ab1
- PeerJ RAW DATA 2017/PRPSAP2/PRP2_PRPSAP2V4R.ab1
- PeerJ RAW DATA 2017/SDHB M9 (M4 files) and M2 (M5 files)/SDHBWTNOA3A1_T7-PROM.ab1
- PeerJ RAW DATA 2017/SDHB M9 (M4 files) and M2 (M5 files)/SDHBWTA3A4_T7-PROM.ab1
- PeerJ RAW DATA 2017/SDHB M9 (M4 files) and M2 (M5 files)/SDHBM5A3A15_T7-PROM.ab1
- PeerJ RAW DATA 2017/SDHB M9 (M4 files) and M2 (M5 files)/SDHBWTA3A6_T7-PROM.ab1
- PeerJ RAW DATA 2017/SDHB M9 (M4 files) and M2 (M5 files)/SDHBM5A3A14_T7-PROM.ab1
- PeerJ RAW DATA 2017/SDHB M9 (M4 files) and M2 (M5 files)/SDHBM5A3A13_T7-PROM.ab1
- PeerJ RAW DATA 2017/PRPSAP2/PRP17_PRPSAP2V4R.ab1
- PeerJ RAW DATA 2017/SDHB M9 (M4 files) and M2 (M5 files)/SDHBM4A3A11_T7-PROM.ab1
- PeerJ RAW DATA 2017/PRPSAP2/PRP13N_PRPSAP2V4R.ab1
- PeerJ RAW DATA 2017/PRPSAP2/EVWTPRP2_PRPSAP2V4R.ab1
- PeerJ RAW DATA 2017/SDHB M9 (M4 files) and M2 (M5 files)/SDHBM4A3A12_T7-PROM.ab1
- PeerJ RAW DATA 2017/PRPSAP2/EVWTPRP1_PRPSAP2V4R.ab1
- PeerJ RAW DATA 2017/SDHB M9 (M4 files) and M2 (M5 files)/SDHBM4A3A10_T7-PROM.ab1
- PeerJ RAW DATA 2017/PRPSAP2/PRP15_PRPSAP2V4R.ab1
- PeerJ RAW DATA 2017/PRPSAP2/EVWTPRPNORT1_PRPSAP2V4R.ab1
- PeerJ RAW DATA 2017/PRPSAP2/PRP13_PRPSAP2V4R.ab1
- PeerJ RAW DATA 2017/PRPSAP2/PRP16N_PRPSAP2V4R.ab1
- PeerJ RAW DATA 2017/PRPSAP2/A3GC9PRP18_PRPSAP2V4R.ab1
- PeerJ RAW DATA 2017/PRPSAP2/A3GWTPRP4_PRPSAP2V4R.ab1
- PeerJ RAW DATA 2017/PRPSAP2/A3GWTPRPNORT4_PRPSAP2V4R.ab1
- PeerJ RAW DATA 2017/PRPSAP2/EVWTPRP3_PRPSAP2V4R.ab1
- PeerJ RAW DATA 2017/PRPSAP2/PRP14_PRPSAP2V4R.ab1
- PeerJ RAW DATA 2017/PRPSAP2/A3GC9PRPNORT16_PRPSAP2V4R.ab1
- PeerJ RAW DATA 2017/PRPSAP2/A3GC9PRP16_PRPSAP2V4R.ab1
- PeerJ RAW DATA 2017/PRPSAP2/A3GC8PRP15_PRPSAP2V4R.ab1
- PeerJ RAW DATA 2017/PRPSAP2/A3GC9PRP17_PRPSAP2V4R.ab1
- PeerJ RAW DATA 2017/PRPSAP2/A3GWTPRP5_PRPSAP2V4R.ab1
- PeerJ RAW DATA 2017/PRPSAP2/A3GC8PRP13_PRPSAP2V4R.ab1
- PeerJ RAW DATA 2017/PRPSAP2/A3GWTPRP6_PRPSAP2V4R.ab1
- PeerJ RAW DATA 2017/PRPSAP2/A3GC7PRP11_PRPSAP2V4R.ab1
- PeerJ RAW DATA 2017/PRPSAP2/A3GC6PRP9_PRPSAP2V4R.ab1
- PeerJ RAW DATA 2017/PRPSAP2/A3GC7PRP12_PRPSAP2V4R.ab1
- PeerJ RAW DATA 2017/PRPSAP2/A3GC7PRP10_PRPSAP2V4R.ab1
- PeerJ RAW DATA 2017/PRPSAP2/A3GC6PRP8_PRPSAP2V4R.ab1
- PeerJ RAW DATA 2017/PRPSAP2/A3GC8PRP14_PRPSAP2V4R.ab1
- PeerJ RAW DATA 2017/PRPSAP2/A3GC6PRP7_PRPSAP2V4R.ab1
- PeerJ RAW DATA 2017/PRPSAP2/A3GC6PRPNORT7_PRPSAP2V4R.ab1
- PeerJ RAW DATA 2017/PRPSAP2/A3GC7PRPNORT10_PRPSAP2V4R.ab1
