# Supplementary material for: Stem-loop structure preference for site-specific RNA editing by APOBEC3A and APOBEC3G
Source: PeerJ. 2017 Dec 6;5:e4136. doi: 10.7717/peerj.4136 (PMC5723131; doi:10.7717/peerj.4136)
Supplement: Data S1 [file peerj-05-4136-s004.zip › PeerJ RAW DATA 2017/PRPSAP2/Sample Codes for PRPSAP2 RNA mutants.xlsx]

## Sheet: Sheet1
Mutation#	sample
Experiment 1
empty vector	PRP1
empty vector	PRP2
empty vector	PRP3
WT	PRP4
WT	PRP5
WT	PRP6
M1P	PRP7
M1P	PRP8
M1P	PRP9
M5P	PRP13
M5P	PRP14
M5P	PRP15
M4P	PRP16
M4P	PRP17
M4P	PRP18
No RT controls	PRP1N
No RT controls	PRP4N
No RT controls	PRP7N
No RT controls	PRP13N
No RT controls	PRP16N
Experiment 2
empty vector	EV_WT_PRP1
empty vector	EV_WT_PRP2
empty vector	EV_WT_PRP3
WT	A3G_WT_PRP4
WT	A3G_WT_PRP5
WT	A3G_WT_PRP6
M2P	A3G_C6_PRP7
M2P	A3G_C6_PRP8
M2P	A3G_C6_PRP9
M3P	A3G_C7_PRP10
M3P	A3G_C7_PRP11
M3P	A3G_C7_PRP12
M7P	A3G_C8_PRP13
M7P	A3G_C8_PRP14
M7P	A3G_C8_PRP15
M6P	A3G_C9_PRP16
M6P	A3G_C9_PRP17
M6P	A3G_C9_PRP18
NO RT controls	A3GC6PRPNORT7
NO RT controls	A3GC7PRPNORT7
NO RT controls	A3GC8PRPNORT7
NO RT controls	A3GC9PRPNORT7
NO RT controls	A3GWTPRPNORT7
NO RT controls	EV_WT_PRPNORT1
